# Supplementary material for: Genome-wide identification and expression characterization of the DoG gene family of moso bamboo (Phyllostachys edulis)
Source: BMC Genomics. 2022 May 10;23:357. doi: 10.1186/s12864-022-08551-3 (PMC9092881; doi:10.1186/s12864-022-08551-3)
Supplement: Supplementary file 1 — Additional file 1: Table S1. Distribution of the DOG family in the bZIP family. [file 12864_2022_8551_MOESM1_ESM.xlsx]

## Sheet: Sheet1
accession number	gene number（DOG）	gene number（bZIP）	scaffold distribution	location in bZIP	location in DOG
PH02Gene33889	PeDOG1	PhebZIP3	scaffold_2	C	Ⅱ
PH02Gene17660	PeDOG2	PhebZIP9	scaffold_3	C	Ⅱ
PH02Gene43974	PeDOG3	PhebZIP12	scaffold_3	C	Ⅱ
PH02Gene05301	PeDOG5	PhebZIP19	scaffold_6	C	Ⅱ
PH02Gene38060	PeDOG4		scaffold_6		Ⅱ
PH02Gene44830	PeDOG6	PhebZIP34	scaffold_7	C	Ⅱ
PH02Gene28154	PeDOG7	PhebZIP38	scaffold_8	C	Ⅱ
PH02Gene44454	PeDOG8	PhebZIP40	scaffold_8	C	Ⅱ
PH02Gene37785	PeDOG9	PhebZIP55	scaffold_11	C	Ⅱ
PH02Gene39181	PeDOG10	PhebZIP61	scaffold_12	C	Ⅱ
PH02Gene26016	PeDOG11	PhebZIP69	scaffold_13	C	Ⅱ
PH02Gene33148	PeDOG13	PhebZIP78	scaffold_14	C	Ⅱ
PH02Gene37919	PeDOG12		scaffold_14		Ⅱ
PH02Gene39868	PeDOG14		scaffold_14		Ⅱ
PH02Gene07819	PeDOG15	PhebZIP83	scaffold_15	C	Ⅱ
PH02Gene04519	PeDOG17	PhebZIP91	scaffold_16	C	Ⅱ
PH02Gene15488	PeDOG16	PhebZIP95	scaffold_16	C	Ⅱ
PH02Gene16035	PeDOG18	PhebZIP97	scaffold_16	C	Ⅱ
PH02Gene31633	PeDOG19	PhebZIP118	scaffold_18	C	Ⅰ
PH02Gene28667	PeDOG20	PhebZIP123	scaffold_19	C	Ⅱ
PH02Gene24017	PeDOG21	PhebZIP138	scaffold_21	C	Ⅲ
PH02Gene25703	PeDOG22	PhebZIP139	scaffold_21	C	Ⅱ
PH02Gene47106	PeDOG23	PhebZIP149	scaffold_22	C	Ⅰ
PH02Gene36596	PeDOG24	PhebZIP151	scaffold_24	C	Ⅲ
