# Supplementary material for: Genome-wide identification and expression characterization of the DoG gene family of moso bamboo (Phyllostachys edulis)
Source: BMC Genomics. 2022 May 10;23:357. doi: 10.1186/s12864-022-08551-3 (PMC9092881; doi:10.1186/s12864-022-08551-3)
Supplement: Supplementary file 2 — Additional file 2: Table S2. Cis-element analysis. [file 12864_2022_8551_MOESM2_ESM.xlsx]

## Sheet: Sheet1
		Phytohormone responsiveness			Defense and stress responsiveness				Sum
Accession	Gene ID	ABRE	P-box	GARE-motif	MBS	Sp1	LTR	GT1-motif
PH02Gene33889.t2	PeDOG1	2	0	0	1	0	2	0	5
PH02Gene17660.t1	PeDOG2	3	1	0	3	1	2	3	13
PH02Gene43974.t1	PeDOG3	0	1	1	1	1	1		5
PH02Gene05301.t1	PeDOG5	6	0	0	1	0	1	0	8
PH02Gene38060.t1	PeDOG4	2	2	1	0	3	2	1	11
PH02Gene44830.t1	PeDOG6	1	1	2	0	0	1	1	6
PH02Gene28154.t1	PeDOG7	6	1	2	2	1	3	0	15
PH02Gene44454.t2	PeDOG8	3	1	0	2	0	1	0	7
PH02Gene37785.t1	PeDOG9	3	1	2	0	0	0	0	6
PH02Gene39181.t1	PeDOG10	2	0	1	1	0	0	0	4
PH02Gene26016.t1	PeDOG11	5	1	0	2	0	0	0	8
PH02Gene33148.t1	PeDOG13	0	1	0	1	2	1	0	5
PH02Gene37919.t1	PeDOG12	1	1	0	2	1	2	0	7
PH02Gene39868.t1	PeDOG14	5	0	0	0	0	1	0	6
PH02Gene07819.t1	PeDOG15	1	0	0	1	1	0	1	4
PH02Gene04519.t4	PeDOG17	3	0	0	0	0	0	0	3
PH02Gene15488.t1	PeDOG16	1	2	0	0	0	0	0	3
PH02Gene16035.t1	PeDOG18	8	0	0	1	2	1	1	13
PH02Gene31633.t1	PeDOG19	1	0	0	1		0	0	2
PH02Gene28667.t1	PeDOG20	5	1	0	0	2	2	2	12
PH02Gene24017.t3	PeDOG21	3	1	0	1		2	0	7
PH02Gene25703.t1	PeDOG22	0	0	0	1	1	1	0	3
PH02Gene47106.t1	PeDOG23	0	0	0	2	1	0	0	3
PH02Gene36596.t1	PeDOG24	2	2	0	1	0	0	2	7
	Total	63	17	9	24	16	23	11
