# Supplementary material for: Genome-wide identification and expression characterization of the DoG gene family of moso bamboo (Phyllostachys edulis)
Source: BMC Genomics. 2022 May 10;23:357. doi: 10.1186/s12864-022-08551-3 (PMC9092881; doi:10.1186/s12864-022-08551-3)
Supplement: Supplementary file 3 — Additional file 3: Table S3. KEGG signaling pathway. [file 12864_2022_8551_MOESM3_ESM.xlsx]

## Sheet: Sheet1
gene id	gene name	gene set	KO id	KO name	Pathway id	first Category	second Category
PH02Gene07819	PeDOG15	DOG	K14431	TGA	map04075(Plant hormone signal transduction)	Environmental Information Processing	Signal transduction
PH02Gene47106	PeDOG23	DOG	K14431	TGA	map04075(Plant hormone signal transduction)	Environmental Information Processing	Signal transduction
PH02Gene37919	PeDOG12	DOG	K14431	TGA	map04075(Plant hormone signal transduction)	Environmental Information Processing	Signal transduction
PH02Gene44454	PeDOG8	DOG	K14431	TGA	map04075(Plant hormone signal transduction)	Environmental Information Processing	Signal transduction
PH02Gene28154	PeDOG7	DOG	K14431	TGA	map04075(Plant hormone signal transduction)	Environmental Information Processing	Signal transduction
PH02Gene37785	PeDOG9	DOG	K14431	TGA	map04075(Plant hormone signal transduction)	Environmental Information Processing	Signal transduction
PH02Gene24017	PeDOG21	DOG	K14431	TGA	map04075(Plant hormone signal transduction)	Environmental Information Processing	Signal transduction
PH02Gene33889	PeDOG1	DOG	K14431	TGA	map04075(Plant hormone signal transduction)	Environmental Information Processing	Signal transduction
PH02Gene44830	PeDOG6	DOG	K14431	TGA	map04075(Plant hormone signal transduction)	Environmental Information Processing	Signal transduction
PH02Gene25703	PeDOG22	DOG	K14431	TGA	map04075(Plant hormone signal transduction)	Environmental Information Processing	Signal transduction
PH02Gene05301	PeDOG5	DOG	K14431	TGA	map04075(Plant hormone signal transduction)	Environmental Information Processing	Signal transduction
PH02Gene16035	PeDOG18	DOG	K14431	TGA	map04075(Plant hormone signal transduction)	Environmental Information Processing	Signal transduction
PH02Gene33148	PeDOG13	DOG	K14431	TGA	map04075(Plant hormone signal transduction)	Environmental Information Processing	Signal transduction
PH02Gene15488	PeDOG16	DOG	K14431	TGA	map04075(Plant hormone signal transduction)	Environmental Information Processing	Signal transduction
PH02Gene31633	PeDOG19	DOG	K14431	TGA	map04075(Plant hormone signal transduction)	Environmental Information Processing	Signal transduction
PH02Gene39181	PeDOG10	DOG	K14431	TGA	map04075(Plant hormone signal transduction)	Environmental Information Processing	Signal transduction
PH02Gene04519	PeDOG17	DOG	K14431	TGA	map04075(Plant hormone signal transduction)	Environmental Information Processing	Signal transduction
PH02Gene38060	PeDOG4	DOG	K14431	TGA	map04075(Plant hormone signal transduction)	Environmental Information Processing	Signal transduction
PH02Gene36596	PeDOG24	DOG	K14431	TGA	map04075(Plant hormone signal transduction)	Environmental Information Processing	Signal transduction
PH02Gene28667	PeDOG20	DOG	K14431	TGA	map04075(Plant hormone signal transduction)	Environmental Information Processing	Signal transduction
PH02Gene43974	PeDOG3	DOG	K14431	TGA	map04075(Plant hormone signal transduction)	Environmental Information Processing	Signal transduction
