# Supplementary material for: Genome-wide identification and expression characterization of the DoG gene family of moso bamboo (Phyllostachys edulis)
Source: BMC Genomics. 2022 May 10;23:357. doi: 10.1186/s12864-022-08551-3 (PMC9092881; doi:10.1186/s12864-022-08551-3)
Supplement: Supplementary file 4 — Additional file 4: Table S4. GO enrichment analysis data. [file 12864_2022_8551_MOESM4_ESM.xlsx]

## Sheet: Sheet1
Number	GO ID	Term Type	Description	Ratio_in_study	Ratio_in_pop	Pvalue	Padjust
2	GO:0035556	BP	intracellular signal transduction	2/23	807/51674	0.0496403	1
2	GO:0009755	BP	hormone-mediated signaling pathway	2/23	783/51674	0.0470296	1
2	GO:0009892	BP	negative regulation of metabolic process	2/23	772/51674	0.045851	1
3	GO:0009605	BP	response to external stimulus	3/23	1775/51674	0.0429432	1
2	GO:0010605	BP	negative regulation of macromolecule metabolic process	2/23	713/51674	0.0397267	1
3	GO:0006952	BP	defense response	3/23	1584/51674	0.0322346	1
2	GO:0009893	BP	positive regulation of metabolic process	2/23	626/51674	0.0313376	1
2	GO:0031325	BP	positive regulation of cellular metabolic process	2/23	576/51674	0.0268852	1
2	GO:0010604	BP	positive regulation of macromolecule metabolic process	2/23	561/51674	0.0256046	1
2	GO:0010629	BP	negative regulation of gene expression	2/23	554/51674	0.025016	1
2	GO:0051173	BP	positive regulation of nitrogen compound metabolic process	2/23	540/51674	0.0238558	1
3	GO:0051704	BP	multi-organism process	3/23	1404/51674	0.0236351	1
3	GO:0009607	BP	response to biotic stimulus	3/23	1336/51674	0.0207653	1
2	GO:0031324	BP	negative regulation of cellular metabolic process	2/23	499/51674	0.0205928	1
3	GO:0043207	BP	response to external biotic stimulus	3/23	1286/51674	0.0187873	1
3	GO:0051707	BP	response to other organism	3/23	1266/51674	0.0180273	1
2	GO:0042802	MF	identical protein binding	2/23	462/51674	0.0178255	1
2	GO:0051172	BP	negative regulation of nitrogen compound metabolic process	2/23	444/51674	0.0165418	1
15	GO:0006807	BP	nitrogen compound metabolic process	15/23	19945/51674	0.0162566	1
2	GO:0009891	BP	positive regulation of biosynthetic process	2/23	431/51674	0.0156408	1
2	GO:0031328	BP	positive regulation of cellular biosynthetic process	2/23	422/51674	0.01503	1
2	GO:0010557	BP	positive regulation of macromolecule biosynthetic process	2/23	411/51674	0.0142979	1
2	GO:0010628	BP	positive regulation of gene expression	2/23	406/51674	0.0139705	1
4	GO:0007165	BP	signal transduction	4/23	2135/51674	0.013721	1
2	GO:0002376	BP	immune system process	2/23	385/51674	0.0126321	1
2	GO:0045935	BP	positive regulation of nucleobase-containing compound metabolic process	2/23	366/51674	0.011473	1
2	GO:0046777	BP	protein autophosphorylation	2/23	366/51674	0.011473	1
2	GO:0009890	BP	negative regulation of biosynthetic process	2/23	361/51674	0.0111762	1
2	GO:0031327	BP	negative regulation of cellular biosynthetic process	2/23	355/51674	0.0108248	1
2	GO:0051254	BP	positive regulation of RNA metabolic process	2/23	347/51674	0.010364	1
2	GO:0045893	BP	positive regulation of transcription, DNA-templated	2/23	338/51674	0.00985645	0.970094
2	GO:1902680	BP	positive regulation of RNA biosynthetic process	2/23	338/51674	0.00985645	0.970094
2	GO:1903508	BP	positive regulation of nucleic acid-templated transcription	2/23	338/51674	0.00985645	0.970094
2	GO:0005516	MF	calmodulin binding	2/23	336/51674	0.00974523	0.970094
2	GO:0010558	BP	negative regulation of macromolecule biosynthetic process	2/23	327/51674	0.00925178	0.952934
2	GO:2000113	BP	negative regulation of cellular macromolecule biosynthetic process	2/23	312/51674	0.0084553	0.881142
2	GO:0006955	BP	immune response	2/23	309/51674	0.00829993	0.875247
2	GO:0045934	BP	negative regulation of nucleobase-containing compound metabolic process	2/23	301/51674	0.00789203	0.873845
3	GO:0098542	BP	defense response to other organism	3/23	920/51674	0.00763816	0.856441
2	GO:0045087	BP	innate immune response	2/23	279/51674	0.00681905	0.7744
2	GO:0051253	BP	negative regulation of RNA metabolic process	2/23	269/51674	0.00635525	0.731101
2	GO:1903507	BP	negative regulation of nucleic acid-templated transcription	2/23	257/51674	0.00581867	0.678181
2	GO:1902679	BP	negative regulation of RNA biosynthetic process	2/23	257/51674	0.00581867	0.678181
2	GO:0045892	BP	negative regulation of transcription, DNA-templated	2/23	242/51674	0.00517892	0.628423
15	GO:0043170	BP	macromolecule metabolic process	15/23	18188/51674	0.00385195	0.516978
2	GO:0009738	BP	abscisic acid-activated signaling pathway	2/23	197/51674	0.00347058	0.47296
2	GO:0018209	BP	peptidyl-serine modification	2/23	190/51674	0.00323382	0.447581
2	GO:0018105	BP	peptidyl-serine phosphorylation	2/23	188/51674	0.00316763	0.445379
2	GO:0009814	BP	defense response, incompatible interaction	2/23	181/51674	0.00294108	0.420195
23	GO:0008150	BP	biological_process	23/23	39258/51674	0.00262645	0.394324
2	GO:0004683	MF	calmodulin-dependent protein kinase activity	2/23	118/51674	0.0012677	0.197005
2	GO:0010857	MF	calcium-dependent protein kinase activity	2/23	116/51674	0.00122557	0.19386
2	GO:0009931	MF	calcium-dependent protein serine/threonine kinase activity	2/23	116/51674	0.00122557	0.19386
15	GO:0044260	BP	cellular macromolecule metabolic process	15/23	15345/51674	0.000752258	0.123398
21	GO:0005488	MF	binding	21/23	29220/51674	0.000478918	0.0800426
2	GO:0009863	BP	salicylic acid mediated signaling pathway	2/23	51/51674	0.00023843	0.0406157
2	GO:0009627	BP	systemic acquired resistance	2/23	35/51674	0.00011175	0.0194095
15	GO:0034641	BP	cellular nitrogen compound metabolic process	15/23	12451/51674	3.406e-05	0.00615722
15	GO:1901360	BP	organic cyclic compound metabolic process	15/23	11687/51674	1.51528e-05	0.00285582
20	GO:0097159	MF	organic cyclic compound binding	20/23	21169/51674	1.25266e-05	0.00241219
20	GO:1901363	MF	heterocyclic compound binding	20/23	21157/51674	1.25033e-05	0.00241219
15	GO:0006725	BP	cellular aromatic compound metabolic process	15/23	11346/51674	1.03366e-05	0.00208095
15	GO:0046483	BP	heterocycle metabolic process	15/23	11234/51674	9.08879e-06	0.00187229
15	GO:0006139	BP	nucleobase-containing compound metabolic process	15/23	10349/51674	3.10723e-06	0.000655329
2	GO:0009410	BP	response to xenobiotic stimulus	2/23	4/51674	1.1364e-06	0.000245518
15	GO:1901576	BP	organic substance biosynthetic process	15/23	6789/51674	1.0789e-06	0.000238922
19	GO:0010468	BP	regulation of gene expression	19/23	3521/51674	1.06758e-06	0.000238922
15	GO:0019438	BP	aromatic compound biosynthetic process	15/23	2652/51674	1.03223e-06	0.000238922
