# Supplementary material for: Genome-wide identification and expression characterization of the DoG gene family of moso bamboo (Phyllostachys edulis)
Source: BMC Genomics. 2022 May 10;23:357. doi: 10.1186/s12864-022-08551-3 (PMC9092881; doi:10.1186/s12864-022-08551-3)
Supplement: Supplementary file 5 — Additional file 5: Table S5. Protein-protein interaction (PPI) data. [file 12864_2022_8551_MOESM5_ESM.xlsx]

## Sheet: string_interactions 
#node1	node2	nod1-2	node2-2	identity1-2	identity2-2	node1_string_id	node2_string_id	neighborhood_on_chromosome	gene_fusion	phylogenetic_cooccurrence	homology	coexpression	experimentally_determined_interaction	database_annotated	automated_textmining	combined_score
BOP1	NH1	PH02Gene32205.t1	PH02Gene14927.t1	0.928	0.8525	4530.OS07T0435400-01	4530.OS01T0194300-01	0	0	0	0	0.049	0	0	0.41	0.414
BOP1	TGAL1	PH02Gene32205.t1	PeDOG17	0.928	0.8567	4530.OS07T0435400-01	4530.OS01T0808100-01	0	0	0	0	0	0	0	0.5	0.499
BOP1	NH3	PH02Gene32205.t1	PH02Gene19390.t1	0.928	0.7845	4530.OS07T0435400-01	4530.OS03T0667100-01	0	0	0	0	0.049	0	0	0.49	0.494
BOP1	TGAL5	PH02Gene32205.t1	PeDOG6	0.928	0.8718	4530.OS07T0435400-01	4530.OS05T0443900-01	0	0	0	0	0	0	0	0.775	0.775
BOP1	TGAL3	PH02Gene32205.t1	PeDOG7	0.928	0.8179	4530.OS07T0435400-01	4530.OS06T0265400-01	0	0	0	0	0	0	0	0.507	0.507
BOP1	TGAL8	PH02Gene32205.t1	PeDOG8	0.928	0.7194	4530.OS07T0435400-01	4530.OS06T0614100-01	0	0	0	0	0	0	0	0.775	0.775
BOP1	TGAL10	PH02Gene32205.t1	PeDOG19	0.928	0.5806	4530.OS07T0435400-01	4530.OS08T0176900-01	0	0	0	0	0	0	0	0.507	0.507
BOP1	TGAL4	PH02Gene32205.t1	PeDOG9	0.928	0.802	4530.OS07T0435400-01	4530.OS11T0152700-01	0	0	0	0	0	0	0	0.774	0.774
BOP1	TGAL7	PH02Gene32205.t1	PeDOG3	0.928	0.7833	4530.OS07T0435400-01	4530.OS09T0280500-01	0	0	0	0	0	0	0	0.775	0.775
BOP1	NH5	PH02Gene32205.t1	PH02Gene32041.t1	0.928	0.8905	4530.OS07T0435400-01	4530.OS11T0141900-00	0	0	0	0	0.049	0	0	0.775	0.776
LG2	NH1	PH02Gene15488.t1	PH02Gene14927.t1	0.8646	0.8525	4530.OS01T0859500-01	4530.OS01T0194300-01	0	0	0	0	0	0.049	0.6	0.504	0.794
LG2	NH3	PH02Gene15488.t1	PH02Gene19390.t1	0.8646	0.7845	4530.OS01T0859500-01	4530.OS03T0667100-01	0	0	0	0	0	0.049	0.6	0.247	0.688
LG2	NH5	PH02Gene15488.t1	PH02Gene32041.t1	0.8646	0.8905	4530.OS01T0859500-01	4530.OS11T0141900-00	0	0	0	0	0	0.042	0.6	0.5	0.791
LG2	SPL8	PH02Gene15488.t1	PH02Gene36907.t1	0.8646	0.781	4530.OS01T0859500-01	4530.OS04T0656500-01	0	0	0	0	0	0	0	0.867	0.867
NH1	OsJ_29832	PH02Gene14927.t1	PeDOG2	0.8525	0.8073	4530.OS01T0194300-01	4530.OS09T0489500-02	0	0	0	0	0	0	0.6	0	0.6
NH1	TGAL8	PH02Gene14927.t1	PeDOG8	0.8525	0.7194	4530.OS01T0194300-01	4530.OS06T0614100-01	0	0	0	0	0	0	0.6	0.342	0.725
NH1	TGAL3	PH02Gene14927.t1	PeDOG7	0.8525	0.8179	4530.OS01T0194300-01	4530.OS06T0265400-01	0	0	0	0	0	0	0.6	0.358	0.732
NH1	TGAL5	PH02Gene14927.t1	PeDOG6	0.8525	0.8718	4530.OS01T0194300-01	4530.OS05T0443900-01	0	0	0	0	0	0.049	0.6	0.357	0.734
NH1	TGAL4	PH02Gene14927.t1	PeDOG9	0.8525	0.802	4530.OS01T0194300-01	4530.OS11T0152700-01	0	0	0	0	0	0.049	0.6	0.357	0.734
NH1	TGAL7	PH02Gene14927.t1	PeDOG3	0.8525	0.7833	4530.OS01T0194300-01	4530.OS09T0280500-01	0	0	0	0	0	0.217	0.6	0.342	0.775
NH1	TGAL1	PH02Gene14927.t1	PeDOG17	0.8525	0.8567	4530.OS01T0194300-01	4530.OS01T0808100-01	0	0	0	0	0	0.285	0.6	0.342	0.795
NH1	TGAL10	PH02Gene14927.t1	PeDOG19	0.8525	0.5806	4530.OS01T0194300-01	4530.OS08T0176900-01	0	0	0	0	0	0.282	0.6	0.369	0.802
NH1	TGAL6	PH02Gene14927.t1	PeDOG21	0.8525	0.7165	4530.OS01T0194300-01	4530.OS04T0637000-01	0	0	0	0	0	0.282	0.6	0.368	0.802
NH3	TGAL1	PH02Gene19390.t1	PeDOG17	0.7845	0.8567	4530.OS03T0667100-01	4530.OS01T0808100-01	0	0	0	0	0	0.285	0.6	0.345	0.796
NH3	NH5	PH02Gene19390.t1	PH02Gene32041.t1	0.7845	0.8905	4530.OS03T0667100-01	4530.OS11T0141900-00	0	0	0	0.682	0	0	0.54	0.343	0.586
NH3	OsJ_29832	PH02Gene19390.t1	PeDOG2	0.7845	0.8073	4530.OS03T0667100-01	4530.OS09T0489500-02	0	0	0	0	0	0	0.6	0	0.6
NH3	TGAL8	PH02Gene19390.t1	PeDOG8	0.7845	0.7194	4530.OS03T0667100-01	4530.OS06T0614100-01	0	0	0	0	0	0	0.6	0.343	0.725
NH3	TGAL5	PH02Gene19390.t1	PeDOG6	0.7845	0.8718	4530.OS03T0667100-01	4530.OS05T0443900-01	0	0	0	0	0	0.049	0.6	0.358	0.734
NH3	TGAL3	PH02Gene19390.t1	PeDOG7	0.7845	0.8179	4530.OS03T0667100-01	4530.OS06T0265400-01	0	0	0	0	0	0	0.6	0.362	0.734
NH3	TGAL4	PH02Gene19390.t1	PeDOG9	0.7845	0.802	4530.OS03T0667100-01	4530.OS11T0152700-01	0	0	0	0	0	0.049	0.6	0.358	0.734
NH3	TGAL7	PH02Gene19390.t1	PeDOG3	0.7845	0.7833	4530.OS03T0667100-01	4530.OS09T0280500-01	0	0	0	0	0	0.217	0.6	0.343	0.776
NH3	TGAL6	PH02Gene19390.t1	PeDOG21	0.7845	0.7165	4530.OS03T0667100-01	4530.OS04T0637000-01	0	0	0	0	0	0.282	0.6	0.319	0.787
NH3	TGAL10	PH02Gene19390.t1	PeDOG19	0.7845	0.5806	4530.OS03T0667100-01	4530.OS08T0176900-01	0	0	0	0	0	0.282	0.6	0.372	0.804
NH5	TGAL1	PH02Gene32041.t1	PeDOG17	0.8905	0.8567	4530.OS11T0141900-00	4530.OS01T0808100-01	0	0	0	0	0	0.286	0.6	0.773	0.929
NH5	TGAL6	PH02Gene32041.t1	PeDOG21	0.8905	0.7165	4530.OS11T0141900-00	4530.OS04T0637000-01	0	0	0	0	0	0.106	0.6	0.77	0.91
NH5	TGAL5	PH02Gene32041.t1	PeDOG6	0.8905	0.8718	4530.OS11T0141900-00	4530.OS05T0443900-01	0	0	0	0	0	0.042	0.6	0.773	0.905
NH5	TGAL3	PH02Gene32041.t1	PeDOG7	0.8905	0.8179	4530.OS11T0141900-00	4530.OS06T0265400-01	0	0	0	0	0	0	0.6	0.773	0.905
NH5	TGAL8	PH02Gene32041.t1	PeDOG8	0.8905	0.7194	4530.OS11T0141900-00	4530.OS06T0614100-01	0	0	0	0	0	0	0.6	0.773	0.905
NH5	TGAL10	PH02Gene32041.t1	PeDOG19	0.8905	0.5806	4530.OS11T0141900-00	4530.OS08T0176900-01	0	0	0	0	0	0.106	0.6	0.773	0.911
NH5	TGAL7	PH02Gene32041.t1	PeDOG3	0.8905	0.7833	4530.OS11T0141900-00	4530.OS09T0280500-01	0	0	0	0	0	0.235	0.6	0.772	0.924
NH5	OsJ_29832	PH02Gene32041.t1	PeDOG2	0.8905	0.8073	4530.OS11T0141900-00	4530.OS09T0489500-02	0	0	0	0	0	0	0.6	0	0.6
NH5	TGAL4	PH02Gene32041.t1	PeDOG9	0.8905	0.802	4530.OS11T0141900-00	4530.OS11T0152700-01	0	0	0	0	0	0.042	0.6	0.773	0.905

## Sheet: description
Node	Assession ID	description
PeDOG17	PH02Gene04519	Transcription factor TGAL1; Transcriptional regulator involved in defense response; Belongs to the bZIP family
PeDOG13	PH02Gene33148	Transcription factor LG2; Transcriptional regulator involved in defense response (By similarity). Acts as transcriptional activator in vitro; Belongs to the bZIP family
PeDOG21	PH02Gene24017	Transcription factor TGAL6; Transcriptional regulator involved in defense response
PeDOG6	PH02Gene44830	Transcription factor TGAL5; Transcriptional regulator involved in defense response
PeDOG7	PH02Gene28154	Transcription factor TGAL3; Transcriptional regulator involved in defense response
PeDOG8	PH02Gene44454	Transcription factor TGAL8; Transcriptional regulator involved in defense response
PeDOG19	PH02Gene31633	Transcription factor TGAL10; Transcriptional regulator involved in defense response
PeDOG3	PH02Gene43974	Transcription factor TGAL7; Transcriptional regulator involved in defense response
PeDOG2	PH02Gene17660	cDNA clone:J033121H05, full insert sequence
PeDOG9	PH02Gene37785	Transcription factor TGAL4; Transcriptional regulator involved in defense response
PeBOP1	PH02Gene32205	Ribosome biogenesis protein BOP1 homolog; Required for maturation of ribosomal RNAs and formation of the large ribosomal subunit
PeNH1	PH02Gene14927	BTB/POZ domain and ankyrin repeat-containing protein NPR1; Key positive factor of disease resistance. Plays an essential role in benzothiadiazole (BTH)-induced resistance to the blast fungus disease caused by Magnaporthe oryzae. Involved in defense response against the bacterial blight disease caused by Xanthomonas oryzae pv. oryzae (Xoo). Over-expression of NPR1/NH1 confers disease resistance to…
PeNH3	PH02Gene19390	BTB/POZ domain and ankyrin repeat-containing protein NPR3; Involved in defense response against the bacterial blight disease caused by Xanthomonas oryzae pv. oryzae (Xoo). Plants expressing an NPR3/NH3 transgene driven by its native promoter show enhanced resistance to the Xoo pathogen, and exhibit elevated sensitivity to benzothiadiazole (BTH) treatment and enhanced induction of defense-related …
PeNH5	PH02Gene32041	BTB/POZ domain and ankyrin repeat-containing protein NH5.1; Involved in defense response against pathogens
PeSPL8	PH02Gene36907	Squamosa promoter-binding-like protein 8; Probable transcription factor that plays an important role in building the laminar joint between leaf blade and leaf sheath boundary, thereby controlling ligule and auricle development
PeLG2	PH02Gene15488	Transcription factor LG2; Transcriptional regulator involved in defense response (By similarity). Acts as transcriptional activator in vitro; Belongs to the bZIP family
